# Supplementary material for: Genome-scale hypomethylation in the cord blood DNAs associated with early onset preeclampsia
Source: Clin Epigenetics. 2015 Mar 13;7(1):21. doi: 10.1186/s13148-015-0052-x (PMC4371797; doi:10.1186/s13148-015-0052-x)
Supplement: Additional file 3: Table S2. — LincRNA pathway analysis. KEGG and BIOCARTA pathways with high correlations (ρ > 0.90) and significant P values (P < 0.05) for lincRNAs. [file 13148_2015_52_MOESM3_ESM.xlsx]

## Sheet: Sheet1
NR_033967	KEGG_VASCULAR_SMOOTH_MUSCLE_CONTRACTION
NR_027120	KEGG_VASCULAR_SMOOTH_MUSCLE_CONTRACTION
NR_046105	KEGG_STARCH_AND_SUCROSE_METABOLISM, KEGG_BUTANOATE_METABOLISM, KEGG_CHEMOKINE_SIGNALING_PATHWAY, KEGG_VASCULAR_SMOOTH_MUSCLE_CONTRACTION, KEGG_INSULIN_SIGNALING_PATHWAY, KEGG_TYPE_II_DIABETES_MELLITUS
NR_038300	KEGG_ERBB_SIGNALING_PATHWAY, KEGG_LEUKOCYTE_TRANSENDOTHELIAL_MIGRATION, KEGG_AUTOIMMUNE_THYROID_DISEASE
NR_024505	KEGG_STARCH_AND_SUCROSE_METABOLISM, KEGG_N_GLYCAN_BIOSYNTHESIS, KEGG_GLYCEROPHOSPHOLIPID_METABOLISM, KEGG_BUTANOATE_METABOLISM, KEGG_METABOLISM_OF_XENOBIOTICS_BY_CYTOCHROME_P450, KEGG_MAPKSIGNALING_PATHWAY, KEGG_ERBB_SIGNALING_PATHWAY, KEGG_CYTOKINE_CYTOKINE_RECEPTOR_INTERACTION, KEGG_CHEMOKINE_SIGNALING_PATHWAY, KEGG_PHOSPHATIDYLINOSITOL_SIGNALING_SYSTEM, KEGG_NEUROACTIVE_LIGAND_RECEPTOR_INTERAC…
NR_036486	BIOCARTA_KERATINOCYTE_PATHWAY, BIOCARTA_ACH_PATHWAY
NR_024096	KEGG_GLUTATHIONE_METABOLISM, KEGG_ARACHIDONIC_ACID_METABOLISM, KEGG_TGF_BETA_SIGNALING_PATHWAY, KEGG_COMPLEMENT_AND_COAGULATION_CASCADES, KEGG_TOLL_LIKE_RECEPTOR_SIGNALING_PATHWAY, KEGG_NATURAL_KILLER_CELL_MEDIATED_CYTOTOXICITY, KEGG_T_CELL_RECEPTOR_SIGNALING_PATHWAY, KEGG_ALDOSTERONE_REGULATED_SODIUM_REABSORPTION, KEGG_LEISHMANIA_INFECTION, KEGG_COLORECTAL_CANCER, KEGG_RENAL_CELL_CARCINOMA, KEGG…
NR_024347	KEGG_N_GLYCAN_BIOSYNTHESIS, KEGG_VASCULAR_SMOOTH_MUSCLE_CONTRACTION
NR_028502	KEGG_N_GLYCAN_BIOSYNTHESIS, KEGG_METABOLISM_OF_XENOBIOTICS_BY_CYTOCHROME_P450, KEGG_ERBB_SIGNALING_PATHWAY, KEGG_PHOSPHATIDYLINOSITOL_SIGNALING_SYSTEM, KEGG_LYSOSOME, KEGG_NOD_LIKE_RECEPTOR_SIGNALING_PATHWAY, KEGG_JAK_STAT_SIGNALING_PATHWAY, KEGG_NEUROTROPHIN_SIGNALING_PATHWAY, KEGG_MELANOGENESIS, KEGG_SMALL_CELL_LUNG_CANCER, BIOCARTA_PPARA_PATHWAY
NR_028504	KEGG_N_GLYCAN_BIOSYNTHESIS, KEGG_METABOLISM_OF_XENOBIOTICS_BY_CYTOCHROME_P450, KEGG_ERBB_SIGNALING_PATHWAY, KEGG_PHOSPHATIDYLINOSITOL_SIGNALING_SYSTEM, KEGG_LYSOSOME, KEGG_NOD_LIKE_RECEPTOR_SIGNALING_PATHWAY, KEGG_JAK_STAT_SIGNALING_PATHWAY, KEGG_NEUROTROPHIN_SIGNALING_PATHWAY, KEGG_MELANOGENESIS, KEGG_SMALL_CELL_LUNG_CANCER, BIOCARTA_PPARA_PATHWAY
NR_073199	KEGG_GLYCEROPHOSPHOLIPID_METABOLISM, KEGG_CYTOKINE_CYTOKINE_RECEPTOR_INTERACTION, KEGG_PHOSPHATIDYLINOSITOL_SIGNALING_SYSTEM, KEGG_CARDIAC_MUSCLE_CONTRACTION, KEGG_VASCULAR_SMOOTH_MUSCLE_CONTRACTION, KEGG_JAK_STAT_SIGNALING_PATHWAY, KEGG_INSULIN_SIGNALING_PATHWAY, KEGG_GLIOMA, BIOCARTA_IL12_PATHWAY, BIOCARTA_NO2IL12_PATHWAY
NR_038341	KEGG_PYRIMIDINE_METABOLISM
NR_034088	KEGG_HISTIDINE_METABOLISM, KEGG_N_GLYCAN_BIOSYNTHESIS, KEGG_METABOLISM_OF_XENOBIOTICS_BY_CYTOCHROME_P450, KEGG_ERBB_SIGNALING_PATHWAY, KEGG_CHEMOKINE_SIGNALING_PATHWAY, KEGG_NEUROACTIVE_LIGAND_RECEPTOR_INTERACTION, KEGG_LYSOSOME, KEGG_ENDOCYTOSIS, KEGG_VASCULAR_SMOOTH_MUSCLE_CONTRACTION, KEGG_VEGF_SIGNALING_PATHWAY, KEGG_HEMATOPOIETIC_CELL_LINEAGE, KEGG_B_CELL_RECEPTOR_SIGNALING_PATHWAY, KEGG_FC_…
NR_037889	KEGG_STARCH_AND_SUCROSE_METABOLISM, KEGG_GLYCEROPHOSPHOLIPID_METABOLISM, KEGG_ETHER_LIPID_METABOLISM, KEGG_MAPK_SIGNALING_PATHWAY, KEGG_CYTOKINE_CYTOKINE_RECEPTOR_INTERACTION, KEGG_CHEMOKINE_SIGNALING_PATHWAY, KEGG_PHOSPHATIDYLINOSITOL_SIGNALING_SYSTEM, KEGG_NEUROACTIVE_LIGAND_RECEPTOR_INTERACTION, KEGG_LYSOSOME, KEGG_VASCULAR_SMOOTH_MUSCLE_CONTRACTION, KEGG_ADHERENS_JUNCTION, KEGG_B_CELL_RECEPTO…
NR_026855	KEGG_OOCYTE_MEIOSIS
NR_026856	KEGG_OOCYTE_MEIOSIS
NR_026805	KEGG_STARCH_AND_SUCROSE_METABOLISM, KEGG_N_GLYCAN_BIOSYNTHESIS, KEGG_GLYCEROPHOSPHOLIPID_METABOLISM, KEGG_ERBB_SIGNALING_PATHWAY, KEGG_CHEMOKINE_SIGNALING_PATHWAY, KEGG_PHOSPHATIDYLINOSITOL_SIGNALING_SYSTEM, KEGG_LYSOSOME, KEGG_ADHERENS_JUNCTION, KEGG_T_CELL_RECEPTOR_SIGNALING_PATHWAY, KEGG_B_CELL_RECEPTOR_SIGNALING_PATHWAY, KEGG_LEUKOCYTE_TRANSENDOTHELIAL_MIGRATION, KEGG_NEUROTROPHIN_SIGNALING_P…
NR_038361	KEGG_STARCH_AND_SUCROSE_METABOLISM, KEGG_AUTOIMMUNE_THYROID_DISEASE
NR_038236	KEGG_STARCH_AND_SUCROSE_METABOLISM, KEGG_GLYCEROPHOSPHOLIPID_METABOLISM, KEGG_ETHER_LIPID_METABOLISM, KEGG_BUTANOATE_METABOLISM, KEGG_MAPK_SIGNALING_PATHWAY, KEGG_CYTOKINE_CYTOKINE_RECEPTOR_INTERACTION, KEGG_CHEMOKINE_SIGNALING_PATHWAY, KEGG_PHOSPHATIDYLINOSITOL_SIGNALING_SYSTEM, KEGG_P53_SIGNALING_PATHWAY, KEGG_LYSOSOME, KEGG_CARDIAC_MUSCLE_CONTRACTION, KEGG_FOCAL_ADHESION, KEGG_CELL_ADHESION_MO…
NR_026913	KEGG_VASCULAR_SMOOTH_MUSCLE_CONTRACTION
NR_033849	KEGG_COMPLEMENT_AND_COAGULATION_CASCADES
NR_026964	KEGG_N_GLYCAN_BIOSYNTHESIS, KEGG_ENDOCYTOSIS
