# Supplementary material for: Genome-scale hypomethylation in the cord blood DNAs associated with early onset preeclampsia
Source: Clin Epigenetics. 2015 Mar 13;7(1):21. doi: 10.1186/s13148-015-0052-x (PMC4371797; doi:10.1186/s13148-015-0052-x)
Supplement: Additional file 5: Table S3. — CpG sites related to preeclampsia and gestational age. A list of CpG from a comparison of the differentially methylated CpG sites in preeclampsia with the results of Cruickshank et al. [32] on gestational age. [file 13148_2015_52_MOESM5_ESM.xlsx]

## Sheet: Hypomethylated
TargetID	CHR	MAPINFO	UCSC_REFGENE_NAME	UCSC_REFGENE_ACCESSION	UCSC_REFGENE_GROUP
cg06730678	12	6166943	VWF	NM_000552	Body
cg20139800	6	29599178	GABBR1;GABBR1	NM_021904;NM_001470	Body;Body
cg16912563	10	77157423
cg08326019	19	11472261	LPPR2;LPPR2	NM_022737;NM_001170635	Body;Body
cg12001120	2	219751342	WNT10A	NM_025216	Body
cg23820816	4	154125594	TRIM2;TRIM2	NM_015271;NM_001130067	TSS200;5'UTR
cg26047066	1	221069136
cg21644740	6	29599248	GABBR1;GABBR1	NM_021904;NM_001470	Body;Body
cg12237784	7	44187017	GCK;GCK;GCK	NM_000162;NM_033508;NM_033507	Body;Body;Body
cg11541486	17	72358055	BTBD17	NM_001080466	TSS200
cg01297180	11	16625289
cg01765653	6	29599160	GABBR1;GABBR1	NM_021904;NM_001470	Body;Body
cg10249506	22	42734458
cg25137968	1	120905306	HIST2H2BA	NR_027337	TSS1500
cg27140633	11	63685905
cg16060369	10	43698834	RASGEF1A	NM_145313	Body
cg07638500	3	123371420	MYLK;MYLK;MYLK;MYLK	NM_053028;NM_053025;NM_053027;NM_053026	Body;Body;Body;Body
cg26767614	19	13136168	NFIX	NM_002501	Body
cg27359668	13	113673103	MCF2L;MCF2L	NM_001112732;NM_024979	Body;Body
cg02439077	10	72202215	NODAL	NM_018055	TSS1500
cg13492133	1	183516266	SMG7;SMG7;SMG7	NM_201569;NM_201568;NM_173156	Body;Body;Body
cg11828251	1	110715664	SLC6A17	NM_001010898	Body
cg08274637	13	51417923	DLEU7	NM_198989	TSS200
cg07298299	11	45943237	GYLTL1B;GYLTL1B	NM_152312;NM_152312	1stExon;5'UTR
cg25642234	12	14721092	PLBD1	NM_024829	TSS1500
cg15821544	1	43473840
cg23005885	15	90543450	ZNF710	NM_198526	TSS1500
cg23754918	7	2653733	IQCE;IQCE	NM_152558;NM_001100390	3'UTR;3'UTR
cg15226659	19	4552594	SEMA6B	NM_032108	Body
cg00602416	10	21797819
cg19006050	10	131904236
cg05871254	17	14213225	HS3ST3B1	NM_006041	Body
cg04357965	5	77945347	LHFPL2	NM_005779	TSS1500
cg19699893	19	11473353	LPPR2;LPPR2	NM_022737;NM_001170635	Body;Body
cg10570754	12	5589444	NTF3	NM_001102654	Body
cg15772157	10	22766320
cg05618807	19	14376820
cg01515508	1	10728270	CASZ1;CASZ1	NM_017766;NM_001079843	Body;Body
cg17333042	10	102822201	KAZALD1	NM_030929	5'UTR
cg05135499	10	21798698
cg26316599	5	172456055	ATP6V0E1	NM_003945	3'UTR
cg14806418	10	131904271
cg13985132	15	65394414	LOC390595	NM_001163692	Body
cg14557185	3	149374763	WWTR1;WWTR1;WWTR1	NM_015472;NM_001168278;NM_001168280	Body;Body;Body
cg01178624	11	65360327	KCNK7;KCNK7;KCNK7;KCNK7	NM_005714;NM_033347;NM_033348;NM_033455	3'UTR;3'UTR;3'UTR;3'UTR
cg26884773	1	235256863
cg12629515	6	27859811	HIST1H3J;HIST1H2BO	NM_003535;NM_003527	TSS1500;TSS1500
cg15043384	3	149374761	WWTR1;WWTR1;WWTR1	NM_015472;NM_001168278;NM_001168280	Body;Body;Body
cg09648727	17	79361742
cg02254407	11	73357159	PLEKHB1;PLEKHB1;PLEKHB1;PLEKHB1	NM_001130033;NM_021200;NM_001130035;NM_001130034	TSS200;TSS200;TSS1500;TSS1500
cg11923631	21	45705721	AIRE	NM_000383	TSS200
cg12587615	19	11472397	LPPR2;LPPR2	NM_022737;NM_001170635	Body;Body
cg03654783	1	156634034
cg05796704	1	11714218	FBXO44;FBXO2;FBXO44;FBXO44;FBXO44	NM_183413;NM_012168;NM_183412;NM_033182;NM_001014765	TSS1500;Body;TSS1500;TSS1500;TSS1500
cg08338216	10	121577530	INPP5F;INPP5F	NM_014937;NR_003252	Body;TSS1500
cg11324650	3	194014745
cg11789885	19	11472731	LPPR2;LPPR2	NM_022737;NM_001170635	Body;Body
cg00171578	1	147789747
cg02598564	10	72822634
cg13306921	1	54863529	SSBP3;SSBP3;SSBP3	NM_001009955;NM_018070;NM_145716	Body;Body;Body
cg05346286	1	2980598	FLJ42875	NR_015440	Body
cg15908709	17	46676215	LOC404266;LOC404266;LOC404266;LOC404266;HOXB6;LOC404266	NR_033203;NR_033205;NR_033204;NR_033201;NM_018952;NR_033202	Body;Body;Body;Body;5'UTR;Body
cg11450827	22	19513006	CLDN5;CLDN5	NM_003277;NM_001130861	TSS200;TSS200
cg17610169	11	10750973
cg00222799	21	43655464	ABCG1;ABCG1;ABCG1;ABCG1;ABCG1;ABCG1	NM_207628;NM_004915;NM_207174;NM_207627;NM_016818;NM_207629	Body;Body;Body;Body;Body;Body
cg00376735	19	11473212	LPPR2;LPPR2	NM_022737;NM_001170635	Body;Body
cg16519842	1	149399911	HIST2H2BF	NM_001024599	TSS1500
cg24703533	17	45055318
cg08951271	6	30850543	DDR1	NM_001954	TSS1500
cg00591868	19	19729048	PBX4	NM_025245	Body
cg27143204	5	54530375	CCNO	NM_021147	TSS1500
cg08731696	1	59280489
cg19029445	17	907732	ABR;ABR;ABR	NM_021962;NM_001092;NM_001159746	3'UTR;3'UTR;3'UTR
cg18900591	20	50419193	SALL4	NM_020436	TSS200
cg05053327	17	40837383	CNTNAP1	NM_003632	Body
cg06804344	3	128778699	GP9	NM_000174	TSS1500
cg18715243	8	37658755	GPR124	NM_032777	Body
cg26925644	11	118476517	PHLDB1	NM_015157	TSS1500
cg10890346	11	2207660
cg03574306	16	85470662
cg13280041	6	138866865	NHSL1	NM_020464	Body
cg19853333	12	1676077	FBXL14	NM_152441	Body
cg18689454	21	45705694	AIRE	NM_000383	TSS200
cg04641860	10	43891547	HNRNPF;HNRNPF;HNRNPF;HNRNPF;HNRNPF;HNRNPF	NM_001098207;NM_001098205;NM_001098208;NM_001098206;NM_001098204;NM_004966	5'UTR;5'UTR;5'UTR;5'UTR;5'UTR;5'UTR
cg01598007	1	167063581	DUSP27	NM_001080426	TSS1500
cg01660934	16	68269041	ESRP2	NM_024939	Body
cg18454133	14	23835870	EFS;EFS	NM_032459;NM_005864	TSS1500;TSS1500
cg14883961	8	127846077
cg27187555	1	3269252	PRDM16;PRDM16	NM_022114;NM_199454	Body;Body
cg10571104	19	44039755	ZNF575	NM_174945	Body
cg01368219	3	54999791	CACNA2D3	NM_018398	Body
cg21124375	2	232765392
cg23531257	15	45422553	DUOX1;DUOXA1;DUOX1	NM_175940;NM_144565;NM_017434	5'UTR;TSS1500;5'UTR
cg16717549	21	45705699	AIRE	NM_000383	TSS200
cg13745632	10	50507003	C10orf71;C10orf71	NM_001135196;NM_199459	TSS200;TSS200
cg01699740	11	123396486	GRAMD1B	NM_020716	TSS200
cg07738730	17	47077165	IGF2BP1;IGF2BP1	NM_006546;NM_001160423	Body;Body
cg00550955	22	22012657
cg16726532	12	19692444
cg25288155	11	73357396	PLEKHB1;PLEKHB1;PLEKHB1;PLEKHB1;PLEKHB1;PLEKHB1	NM_001130033;NM_021200;NM_021200;NM_001130035;NM_001130034;NM_001130033	5'UTR;1stExon;5'UTR;TSS1500;TSS1500;1stExon
cg02000253	19	13107687	NFIX	NM_002501	Body
cg13758780	9	124329514	DAB2IP	NM_032552	Body
cg07631359	3	10276672	IRAK2	NM_001570	Body
cg11744304	7	100875822	CLDN15	NM_014343	Body
cg21109038	15	90543610	ZNF710	NM_198526	TSS1500
cg16926809	1	10732464	CASZ1;CASZ1	NM_017766;NM_001079843	Body;Body
cg10090414	8	142309652
cg24199599	20	62681243	SOX18	NM_018419	TSS1500
cg19925872	15	90543392	ZNF710	NM_198526	TSS1500
cg13036381	3	159942495	LOC401097	NM_001168214	TSS1500
cg03127104	6	29599250	GABBR1;GABBR1	NM_021904;NM_001470	Body;Body
cg02992639	1	155098827
cg01552731	19	46806907	HIF3A;HIF3A;HIF3A;HIF3A	NM_152794;NM_022462;NM_152795;NM_152794	1stExon;5'UTR;Body;5'UTR
cg05294455	17	45286609	MYL4;MYL4	NM_001002841;NM_002476	5'UTR;TSS200
cg26749414	19	46807272	HIF3A;HIF3A;HIF3A	NM_022462;NM_152795;NM_152794	5'UTR;Body;Body
cg24476103	8	93108011	RUNX1T1	NM_175635	TSS1500
cg01820665	22	23909177
cg26200585	19	40919245	PRX;PRX;PRX;PRX	NM_020956;NM_020956;NM_181882;NM_181882	1stExon;5'UTR;1stExon;5'UTR
cg02835964	9	127265171	NR5A1	NM_004959	Body
cg05475702	1	812248	FAM41C	NR_027055	TSS200
cg23948843	2	164204752
cg25001102	1	221068935
cg01463828	8	22446721	PDLIM2;PDLIM2;PDLIM2	NM_021630;NM_198042;NM_176871	Body;Body;Body
cg04466022	6	37618123	MDGA1	NM_153487	Body
cg18788664	1	221068171
cg18804667	5	58883392	PDE4D;PDE4D;PDE4D	NM_001165899;NM_006203;NM_001104631	Body;TSS1500;Body
cg14748380	1	179713788	FAM163A	NM_173509	5'UTR
cg23075506	1	212688997
cg02704502	11	2036580
cg08531140	11	67143062	LOC100130987;CLCF1	NR_024469;NM_001166212	Body;TSS1500
cg01307684	4	80886143	ANTXR2	NM_058172	Body
cg05730269	11	118477055	PHLDB1;PHLDB1;PHLDB1	NM_015157;NM_001144758;NM_001144759	TSS200;TSS1500;TSS1500
cg04012618	16	21548169
cg18554395	19	2555791	GNG7	NM_052847	5'UTR
cg13695646	5	78407509	BHMT	NM_001713	TSS200
cg19884634	7	127992634	PRRT4	NM_001114726	Body
cg05482413	7	141940591	MOXD2	NR_024346	Body
cg08753391	6	32049622	TNXB	NM_019105	Body
cg25937064	6	35474064	TULP1	NM_003322	Body
cg10982664	5	78407418	BHMT	NM_001713	TSS200
cg27257822	3	184292880	EPHB3	NM_004443	Body
cg11692021	12	6949472	GNB3;GNB3	NM_002075;NM_002075	1stExon;5'UTR
cg06238004	17	42029727
cg07397493	11	2011312	LOC100133545	NR_024471	TSS200
cg18202080	2	232765247
cg24035898	1	159825595	VSIG8;C1orf204	NM_001013661;NM_001134233	Body;TSS1500
cg08089567	21	45705994	AIRE	NM_000383	1stExon
cg09174162	7	2150845	MAD1L1;MAD1L1;MAD1L1	NM_003550;NM_001013837;NM_001013836	Body;Body;Body
cg13204699	13	50703841
cg23693749	18	76399434
cg08189186	19	38793546	C19orf33	NM_033520	TSS1500
cg05082527	11	57407842	MIR130A	NR_029673	TSS1500
cg05960850	2	2192366	MYT1L	NM_015025	5'UTR
cg04956801	10	21798341
cg26857521	1	2350123
cg20731257	2	87883497
cg00174279	17	75525361
cg19701087	6	52859008	GSTA4	NM_001512	Body
cg13989519	11	44820674	TSPAN18	NM_130783	5'UTR
cg13622265	9	124584474	TTLL11	NM_001139442	3'UTR
cg18767964	1	38529973
cg02360445	10	21798257
cg16185996	4	1008614	FGFRL1;FGFRL1;FGFRL1	NM_001004358;NM_001004356;NM_021923	Body;Body;Body
cg00285620	11	102147694
cg10363926	2	109921282	SH3RF3	NM_001099289	Body
cg06750076	7	55621712	VOPP1	NM_030796	Body
cg10324998	1	92338262	TGFBR3	NM_003243	5'UTR
cg23297413	5	10636139	ANKRD33B	NM_001164440	Body
cg07061298	7	27153847	HOXA3;HOXA3;HOXA3	NM_153631;NM_153632;NM_030661	5'UTR;TSS1500;5'UTR
cg23218354	1	2885244
cg27351978	8	1650172	DLGAP2	NM_004745	3'UTR
cg18716210	11	2011346	LOC100133545	NR_024471	TSS200
cg05793930	1	110204227	GSTM4;GSTM4;GSTM4	NR_024538;NM_000850;NM_147148	Body;3'UTR;Body
cg03814957	5	149493099	CSF1R	NM_005211	TSS200
cg04707519	10	21799314
cg06094126	1	17025723	ESPNP	NR_026567	Body
cg09481121	5	78985425	CMYA5	NM_153610	TSS1500
cg19414302	1	1234354	ACAP3	NM_030649	Body
cg17108388	1	204226566	PLEKHA6	NM_014935	Body
cg23067881	12	102036140	MYBPC1;MYBPC1;MYBPC1;MYBPC1	NM_206819;NM_206821;NM_206820;NM_002465	Body;Body;Body;Body
cg12856708	17	43442340
cg18280057	8	125741158	MTSS1	NM_014751	TSS1500
cg05804170	1	3121514	PRDM16;PRDM16	NM_022114;NM_199454	Body;Body
cg01069468	6	33389107	SYNGAP1	NM_006772	Body
cg04697265	11	130683700
cg02798280	19	39087135	MAP4K1;MAP4K1	NM_001042600;NM_007181	Body;Body
cg15467577	19	35547085	HPN;HPN	NM_182983;NM_002151	Body;Body
cg07059925	11	108422936	EXPH5;EXPH5	NM_001144763;NM_015065	TSS200;Body
cg15247509	10	48416977	GDF2	NM_016204	TSS200
cg24592621	1	202569587	SYT2;SYT2	NM_001136504;NM_177402	Body;Body
cg06729532	19	14376770
cg05454635	15	74657911	CYP11A1;CYP11A1	NM_000781;NM_001099773	Body;5'UTR
cg24258347	11	13983851	SPON1	NM_006108	TSS200
cg12899065	22	19710163	GP1BB;SEPT5	NM_000407;NM_002688	TSS1500;3'UTR
cg16079541	6	30848846
cg04625615	15	41788368	ITPKA	NM_002220	Body
cg11254532	1	61520399
cg14553881	17	79361650
cg00189989	22	19513176	CLDN5;CLDN5	NM_003277;NM_001130861	TSS1500;TSS1500
cg02757970	2	25427350
cg11222217	1	10732519	CASZ1;CASZ1	NM_017766;NM_001079843	Body;Body
cg24378227	6	1396771
cg20885063	17	17939419	ATPAF2	NM_145691	Body
cg19559896	1	156337755	RHBG;RHBG	NR_026549;NM_020407	TSS1500;TSS1500
cg22238122	1	164546143	PBX1	NM_002585	Body
cg05939495	15	74660110	CYP11A1	NM_000781	TSS200
cg09447786	4	1594089
cg26206185	22	50451151	IL17REL	NM_001001694	TSS200
cg24594459	2	27478146	SLC30A3	NM_003459	3'UTR
cg22471112	4	154125453	TRIM2;TRIM2	NM_015271;NM_001130067	TSS200;5'UTR
cg01693598	1	47998637
cg09706243	11	67121634	LOC100130987;POLD4	NR_024469;NM_021173	Body;TSS1500
cg23781334	4	1772062
cg19002763	8	21910390	EPB49	NM_001114137	TSS1500
cg08015382	6	12365899
cg14553765	22	19513078	CLDN5;CLDN5	NM_003277;NM_001130861	TSS1500;TSS1500
cg14219918	9	127249562	NR5A1	NM_004959	Body
cg01949002	1	2203589	SKI	NM_003036	Body
cg14935646	7	27215464	HOXA10	NM_153715	Body
cg14223001	11	44978881
cg18125836	4	41362096	LIMCH1;LIMCH1;LIMCH1	NM_001112718;NM_001112717;NM_014988	TSS1500;TSS1500;TSS1500
cg02513547	4	26029960
cg11665583	22	26893201	TFIP11;TFIP11	NM_012143;NM_001008697	Body;Body
cg20864214	11	73054121	ARHGEF17	NM_014786	Body
cg12819393	9	127240449
cg00009053	11	61283865	SYT7	NM_004200	3'UTR
cg09406989	16	68772469	CDH1	NM_004360	Body
cg19817165	12	68041318	DYRK2;DYRK2	NM_003583;NM_006482	TSS1500;TSS1500
cg08072539	8	496618	C8orf42	NM_175075	TSS1500
cg12217625	1	159825628	VSIG8;C1orf204	NM_001013661;NM_001134233	Body;TSS1500
cg10333023	11	128774411	KCNJ5;C11orf45	NM_000890;NM_145013	5'UTR;Body
cg02452639	1	116710227
cg06340942	22	19513106	CLDN5;CLDN5	NM_003277;NM_001130861	TSS1500;TSS1500
cg25553841	5	80550291	RNU5E;RNU5D;CKMT2;CKMT2;CKMT2	NR_002754;NR_002755;NM_001099735;NM_001099736;NM_001825	Body;Body;Body;Body;Body
cg08717402	2	3129914
cg12762449	13	113672808	MCF2L;MCF2L	NM_001112732;NM_024979	Body;Body
cg07593340	3	51737930	TEX264;TEX264;TEX264	NM_015926;NR_024012;NM_001129884	Body;Body;Body
cg19979370	11	128772355	KCNJ5;C11orf45	NM_000890;NM_145013	5'UTR;3'UTR
cg26776957	11	73357183	PLEKHB1;PLEKHB1;PLEKHB1;PLEKHB1	NM_001130033;NM_021200;NM_001130035;NM_001130034	TSS200;TSS200;TSS1500;TSS1500
cg04259752	8	23262159	LOXL2	NM_002318	TSS1500
cg12894984	17	37823631	PNMT	NM_002686	TSS1500
cg14130039	6	32121225	PPT2;PPT2	NM_138717;NM_005155	TSS200;TSS1500
cg14334161	10	72201622	NODAL	NM_018055	TSS200
cg09944659	12	124779228	FAM101A	NM_181709	5'UTR
cg06915570	2	31522601
cg07897180	16	85787024
cg15527674	11	61248474	C11orf66;C11orf66	NM_001170753;NM_145017	TSS200;TSS200
cg27251412	21	45705740	AIRE	NM_000383	TSS200
cg12771178	10	50342081	FAM170B	NM_001164484	TSS200
cg08976101	11	44328423	ALX4	NM_021926	Body
cg14482569	11	130185651	ZBTB44	NM_014155	TSS1500
cg06883544	14	77732283	NGB;MIR1260	NM_021257;NR_031661	3'UTR;TSS1500
cg08230957	19	39087186	MAP4K1;MAP4K1	NM_001042600;NM_007181	Body;Body
cg13846270	13	51417929	DLEU7	NM_198989	TSS200
cg27401891	17	7611315	EFNB3	NM_001406	Body
cg07146073	17	29852668	RAB11FIP4	NM_032932	Body
cg07276534	3	193534580
cg18198461	8	143523293
cg22270027	4	81128234
cg08832695	17	46676375	LOC404266;LOC404266;LOC404266;LOC404266;HOXB6;LOC404266	NR_033203;NR_033205;NR_033204;NR_033201;NM_018952;NR_033202	Body;Body;Body;Body;5'UTR;Body
cg22129545	2	27531320	UCN	NM_003353	TSS200
cg26173906	19	14376389
cg25050332	11	316088
cg26815396	6	34495393	PACSIN1	NM_020804	Body
cg05531689	2	26729139	OTOF	NM_194248	Body
cg15730491	1	221068834
cg07584582	22	19723500
cg09614479	10	81967536
cg01263575	16	27792280
cg13497089	4	83718406	SCD5;SCD5	NM_001037582;NM_024906	Body;Body
cg13378643	7	4147432	SDK1	NM_152744	Body
cg23513600	3	171171401	TNIK;TNIK;TNIK;TNIK;TNIK;TNIK;TNIK;TNIK;TNIK	NM_001161563;NM_001161566;NM_001161560;NR_027767;NM_001161565;NM_001161561;NM_015028;NM_001161562;NM_001161564	Body;Body;Body;Body;Body;Body;Body;Body;Body
cg03389720	16	8780048	ABAT	NM_020686	5'UTR
cg23315423	10	88718164	SNCG;MMRN2	NM_003087;NM_024756	TSS200;TSS1500
cg00259472	5	159625590	FABP6;FABP6	NM_001130958;NM_001040442	5'UTR;TSS1500
cg04595446	6	170408630
cg06642647	6	30848807
cg03610228	10	21799395
cg13748570	17	62080078	ICAM2;ICAM2;C17orf72;ICAM2;ICAM2;ICAM2	NM_001099786;NM_001099788;NM_001164257;NM_001099789;NM_000873;NM_001099787	3'UTR;3'UTR;3'UTR;3'UTR;3'UTR;3'UTR
cg11539055	4	80886264	ANTXR2	NM_058172	Body
cg15962267	5	138612986	SNHG4;SNORA74A;MATR3	NR_003141;NR_002915;NM_199189	Body;TSS1500;5'UTR
cg21152628	11	60704616	TMEM132A;SLC15A3;SLC15A3;TMEM132A	NM_017870;NM_016582;NR_027391;NM_178031	3'UTR;3'UTR;Body;3'UTR
cg12949023	14	104321893
cg22937320	9	19032778	FAM154A	NM_153707	Body
cg08202399	16	14280512	MKL2	NM_014048	Body
cg16701167	6	84141234	ME1	NM_002395	TSS1500
cg10422233	14	103565915	C14orf73	NM_001077594	TSS1500
cg01713950	1	17766995	RCC2	NM_018715	TSS1500
cg05498866	8	22018549	SFTPC	NM_003018	TSS1500
cg01111041	6	32121055	PPT2;PRRT1;PPT2	NM_005155;NM_030651;NM_138717	TSS1500;TSS1500;TSS1500
cg09496748	2	198029215	ANKRD44	NM_153697	Body
cg06151744	17	3595104	P2RX5;P2RX5;P2RX5	NM_175080;NM_002561;NM_175081	Body;Body;Body
cg20672187	6	130686082
cg19858413	10	134267018
cg17986992	1	159825761	VSIG8;C1orf204	NM_001013661;NM_001134233	Body;TSS1500
cg12453228	6	41338345
cg01833222	3	49162453	LAMB2	NM_002292	Body
cg00394385	16	88371314
cg00610692	2	74668072	RTKN;RTKN;RTKN	NM_001015055;NM_033046;NM_001015056	Body;TSS1500;TSS1500
cg27207079	9	123656751
cg06825512	18	10453969	APCDD1	NM_153000	TSS1500
cg12827283	6	32135728	EGFL8	NM_030652	Body
cg17655320	5	176463519	ZNF346	NM_012279	Body
cg07318204	4	145566441	HHIP	NM_022475	TSS1500
cg24677093	10	77166172	C10orf41;C10orf41	NR_024421;NR_024422	Body;Body
cg08991643	3	194014928
cg06942979	22	31501382	SELM	NM_080430	Body
cg14319451	11	63685777	RCOR2	NM_173587	TSS1500
cg26403223	1	209279700
cg05449190	17	74844962
cg12705353	12	122356852	WDR66	NM_144668	5'UTR
cg22216643	17	74704158	MXRA7;MXRA7;MXRA7	NM_001008528;NM_001008529;NM_198530	Body;Body;Body
cg21764262	6	41473517
cg03095773	2	102051598	RFX8	NM_001145664	Body
cg27507569	3	134045136
cg09414330	17	21409603
cg05225634	6	156718288
cg01459854	14	62583388	FLJ43390	NR_015358	TSS1500
cg02179982	22	46365647	WNT7B	NM_058238	Body

## Sheet: Hypermethylated
TargetID	CHR	MAPINFO	UCSC_REFGENE_NAME	UCSC_REFGENE_ACCESSION	UCSC_REFGENE_GROUP
cg02753354	19	1074727	HMHA1	NM_012292	Body
cg24387542	17	20370597	LGALS9B	NM_001042685	Body
cg08943494	11	36422615	PRR5L;PRR5L;PRR5L;PRR5L;PRR5L	NM_024841;NM_001160167;NM_001160169;NM_001160169;NM_001160168	5'UTR;5'UTR;1stExon;5'UTR;Body
cg07835443	16	89734986	C16orf55	NM_153025	Body
cg17133774	1	6198667	CHD5	NM_015557	Body
cg05283597	3	52812410	ITIH1;ITIH1	NM_001166434;NM_002215	TSS200;Body
cg19617213	19	1074926	HMHA1	NM_012292	Body
cg08282819	16	27437900	IL21R;IL21R;IL21R	NM_021798;NM_181078;NM_181079	TSS1500;5'UTR;5'UTR
cg16725984	16	89735184	C16orf55	NM_153025	Body
cg16767506	7	142494244
cg20600850	12	6712515	CHD4	NM_001273	Body
cg19136673	6	32813337	PSMB8;TAP1	NM_004159;NM_000593	TSS1500;3'UTR
cg18951352	6	149806077	ZC3H12D;ZC3H12D	NM_207360;NM_207360	5'UTR;1stExon
cg16356456	7	73720870	CLIP2;CLIP2	NM_032421;NM_003388	5'UTR;5'UTR
cg02001279	19	940967	ARID3A	NM_005224	Body
cg16705546	16	85936666	IRF8	NM_002163	Body
cg06870470	19	11315767	DOCK6	NM_020812	Body
cg16103712	8	99023869	MATN2;MATN2	NM_030583;NM_002380	Body;Body
cg08817867	17	19656554
cg16949914	10	6104515	IL2RA	NM_000417	TSS200
cg23062810	7	73720808	CLIP2;CLIP2	NM_032421;NM_003388	5'UTR;5'UTR
cg15417798	19	14260651	LPHN1;LPHN1	NM_014921;NM_001008701	3'UTR;3'UTR
cg19744173	2	112913178	FBLN7;FBLN7	NM_153214;NM_001128165	Body;Body
cg15871206	2	239009118	ESPNL	NM_194312	1stExon
cg13066703	1	211526705	TRAF5;TRAF5;TRAF5	NM_004619;NM_145759;NM_001033910	Body;Body;Body
cg17477052	10	71596731	COL13A1;COL13A1;COL13A1;COL13A1;COL13A1;COL13A1;COL13A1;COL13A1;COL13A1;COL13A1;COL13A1;COL13A1;COL13A1;COL13A1;COL13A1;COL13A1;COL13A1;COL13A1;COL13A1;COL13A1	NM_080798;NM_080809;NM_080800;NM_080811;NM_080810;NM_080799;NM_080813;NM_005203;NM_080815;NM_080807;NM_080801;NM_080808;NM_080814;NM_080802;NM_080812;NM_080805;NM_080806;NM_080804;NM_080803;NM_001130103	Body;Body;Body;Body;Body;Body;Body;Body;Body;Body;Body;Body;Body;Body;Body;Body;Body;Body;Body;Body
cg04345034	15	70797389
cg03663556	7	50900556
cg09915396	17	2907895	RAP1GAP2;RAP1GAP2	NM_015085;NM_001100398	Body;Body
cg13264840	7	142494213
cg01611622	19	36020306	SBSN;SBSN;SBSN	NM_198538;NM_001166034;NM_001166035	TSS1500;TSS1500;TSS1500
cg10714639	19	1075104	HMHA1	NM_012292	Body
cg04347477	12	125002007	NCOR2;NCOR2	NM_006312;NM_001077261	5'UTR;5'UTR
cg18623216	3	155421970	PLCH1;PLCH1	NM_014996;NM_014996	5'UTR;1stExon
cg13136655	6	149806131	ZC3H12D;ZC3H12D	NM_207360;NM_207360	5'UTR;1stExon
cg11932158	3	155422129	PLCH1	NM_014996	TSS200
cg24166457	19	45590882	GEMIN7;GEMIN7;GEMIN7	NM_024707;NM_001007269;NM_001007270	5'UTR;5'UTR;5'UTR
cg16597079	6	42385637	TRERF1	NM_033502	5'UTR
cg22828383	12	125002191	NCOR2;NCOR2	NM_006312;NM_001077261	5'UTR;5'UTR
cg22356061	1	227954102	SNAP47	NM_053052	Body
cg02983090	16	27437892	IL21R;IL21R;IL21R	NM_021798;NM_181078;NM_181079	TSS1500;5'UTR;5'UTR
cg02291365	13	25317267
cg06897661	16	50322074	ADCY7;ADCY7	NM_001114;NM_001114	5'UTR;1stExon
cg27471246	21	39776434	ERG;ERG;ERG;ERG	NM_004449;NM_182918;NM_001136155;NM_001136154	Body;Body;Body;Body
cg11360522	13	113379828	ATP11A;ATP11A	NM_015205;NM_032189	Body;Body
cg09899220	16	67232281	ELMO3;E2F4	NM_024712;NM_001950	TSS1500;3'UTR
cg07249939	6	31867995	ZBTB12	NM_181842	Body
cg24020157	10	43697521	RASGEF1A	NM_145313	Body
cg05587400	10	5817943	GDI2;GDI2	NM_001494;NM_001115156	Body;Body
cg11118235	3	50284010	GNAI2;GNAI2	NM_001166425;NM_002070	TSS1500;Body
cg07450210	13	99880947	UBAC2;UBAC2;UBAC2	NM_001144072;NM_177967;NR_026644	Body;Body;Body
cg05660874	19	2332485	SPPL2B;SPPL2B	NM_001077238;NM_152988	Body;Body
cg11704631	21	36395663	RUNX1	NM_001754	Body
cg20272935	11	67765720	UNC93B1	NM_030930	Body
cg19540316	13	113622750	MCF2L	NM_001112732	TSS200
cg08915038	1	16562923	C1orf89	NM_030907	Body
cg26255314	11	60869910	CD5	NM_014207	TSS200
cg17950169	1	226067900	TMEM63A	NM_014698	5'UTR
cg08716982	5	179640174
cg00442282	17	38471064	RARA	NM_000964	5'UTR
cg19439123	17	17687621	RAI1	NM_030665	5'UTR
cg10785340	5	134715577	H2AFY;H2AFY;H2AFY;H2AFY	NM_004893;NM_001040158;NM_138610;NM_138609	Body;Body;Body;Body
cg00654448	8	142365315
cg13403689	6	32820641	PSMB9;PSMB9;TAP1	NM_002800;NM_148954;NM_000593	TSS1500;TSS1500;Body
cg15580355	3	183003859	MCF2L2	NM_015078	Body
cg09866743	3	35706038	ARPP-21	NM_016300	5'UTR
cg20229014	8	134529378	ST3GAL1;ST3GAL1	NM_003033;NM_173344	5'UTR;5'UTR
cg21081878	21	38334730	HLCS	NM_000411	5'UTR
cg05969150	16	72882495	ZFHX3;ZFHX3	NM_001164766;NM_006885	Body;Body
cg07788865	10	30101042
cg18082788	6	149806339	ZC3H12D	NM_207360	TSS200
cg00220721	11	36422443	PRR5L;PRR5L;PRR5L;PRR5L	NM_024841;NM_001160167;NM_001160169;NM_001160168	5'UTR;5'UTR;TSS200;Body
cg00789671	3	195488493	MUC4;MUC4;MUC4	NM_018406;NM_138297;NM_004532	Body;Body;Body
cg03008387	20	62089152	KCNQ2;KCNQ2;KCNQ2;KCNQ2;KCNQ2	NM_172108;NM_172106;NM_172107;NM_172109;NM_004518	Body;Body;Body;Body;Body
cg00066663	17	7792674	CHD3;CHD3;CHD3	NM_001005271;NM_005852;NM_001005273	Body;Body;Body
cg02735762	9	135280262	TTF1	NM_007344	5'UTR
cg12229841	19	4338852	STAP2;STAP2	NM_017720;NM_001013841	TSS200;TSS200
cg09881585	22	50483499	TTLL8	NM_001080447	Body
cg00412294	12	97300582	NEDD1;NEDD1;NEDD1;NEDD1	NM_152905;NM_001135175;NM_001135176;NM_001135177	TSS1500;TSS1500;TSS1500;TSS1500
cg00186909	12	93129288	PLEKHG7	NM_001004330	TSS1500
cg03047995	14	24601588	FITM1	NM_203402	Body
cg02137956	7	157092982
cg12604162	1	6086148	KCNAB2;KCNAB2	NM_003636;NM_172130	TSS1500;TSS1500
cg00866476	2	95740682
cg00327947	16	85482849
cg02567958	22	37962818	CDC42EP1	NM_152243	Body
cg05591701	6	30569211	PPP1R10	NM_002714	3'UTR
cg17936572	3	35706114	ARPP-21	NM_016300	5'UTR
cg00115178	10	12648176	CAMK1D;CAMK1D	NM_020397;NM_153498	Body;Body
cg12182124	18	21451563	LAMA3;LAMA3;LAMA3;LAMA3	NM_000227;NM_001127718;NM_198129;NM_001127717	TSS1500;TSS1500;Body;Body
cg27281690	2	7171963	RNF144A	NM_014746	Body
cg15975802	12	7055458	PTPN6	NM_080548	TSS1500
cg12123019	19	18197853	IL12RB1;IL12RB1	NM_005535;NM_153701	TSS200;TSS200
cg08009275	17	79790191	FAM195B;FAM195B	NM_207368;NM_001093767	5'UTR;5'UTR
cg26231267	10	12648032	CAMK1D;CAMK1D	NM_020397;NM_153498	Body;Body
cg04583842	16	88103117	BANP;BANP	NM_017869;NM_079837	Body;Body
cg10535320	17	61908869	PSMC5	NM_002805	Body
cg14864103	13	113622738	MCF2L	NM_001112732	TSS200
cg11039241	17	186214	RPH3AL	NM_006987	5'UTR
cg21063275	15	22466195
cg03867607	12	56554439	MYL6;MYL6	NM_021019;NM_079423	3'UTR;Body
cg00989249	5	177548398	N4BP3	NM_015111	Body
cg05514299	17	74868670	MGAT5B;MGAT5B	NM_144677;NM_198955	Body;TSS200
cg24408769	6	15506085	JARID2	NM_004973	Body
cg03706951	17	39465518
cg11405655	1	999599
cg02237342	22	24823519	ADORA2A	NM_000675	TSS200
cg16545105	5	76248749	CRHBP;CRHBP	NM_001882;NM_001882	1stExon;5'UTR
cg20660269	22	24823514	ADORA2A	NM_000675	TSS200
cg10267724	20	24615715	TMEM90B	NM_024893	Body
cg17644208	2	25142391	ADCY3	NM_004036	TSS1500
cg10723746	19	2332499	SPPL2B;SPPL2B	NM_001077238;NM_152988	Body;Body
cg20454518	12	133135463	FBRSL1	NM_001142641	Body
cg24095374	5	176799366	RGS14	NM_006480	3'UTR
cg02979520	3	48471575	PLXNB1;PLXNB1	NM_002673;NM_001130082	TSS1500;TSS200
cg20732076	6	42335231	TRERF1	NM_033502	5'UTR
cg11435826	12	2792111	CACNA1C;CACNA1C;CACNA1C;CACNA1C;CACNA1C;CACNA1C;CACNA1C;CACNA1C;CACNA1C;CACNA1C;CACNA1C;CACNA1C;CACNA1C;CACNA1C;CACNA1C;CACNA1C;CACNA1C;CACNA1C;CACNA1C;CACNA1C;CACNA1C;CACNA1C;CACNA1C	NM_001129844;NM_001129827;NM_001129839;NM_001129834;NM_001129841;NM_000719;NM_001129830;NM_001167625;NM_001129843;NM_001167624;NM_001129835;NM_001129837;NM_001167623;NM_001129840;NM_199460;NM_001129833;NM_001129832;NM_001129829;NM_001129846;NM_001129836;NM_001129838;NM_001129831;NM_001129842	Body;Body;Body;Body;Body;Body;Body;Body;Body;Body;Body;Body;Body;Body;Body;Body;Body;Body;Body;Body;Body;Body;Body
cg01883759	7	28220576	JAZF1	NM_175061	TSS200
cg07844507	21	46957694	SLC19A1	NM_194255	Body
cg27506442	13	30948716	LOC100188949	NR_024464	TSS1500
cg18090197	7	99769602	GPC2	NM_152742	Body
cg21926626	8	143382226	TSNARE1	NM_145003	Body
cg19233405	1	154988721	ZBTB7B	NM_015872	Body
cg01091514	4	184644613
cg24420089	11	457304	PTDSS2	NM_030783	Body
cg02640104	13	30476615
cg07888884	17	25886793	KSR1	NM_014238	5'UTR
cg20072118	12	52653637
cg02430430	15	74532450	CCDC33	NM_025055	Body
cg09238801	14	74179101	PNMA1;PNMA1	NM_006029;NM_006029	1stExon;3'UTR
cg21132686	20	22795774
cg03907390	10	121066392	GRK5	NM_005308	Body
cg19653589	19	2614177	GNG7	NM_052847	5'UTR
cg11934771	6	31021796	HCG22	NR_003948	TSS200
cg26110991	21	45578724
cg19115490	6	37483925
cg12352038	20	62114621
cg12577010	7	134832544	TMEM140	NM_018295	TSS1500
cg22531371	1	155162756	MUC1;MUC1;MUC1;MUC1;MUC1;MUC1;MUC1	NM_001018016;NM_001044391;NM_001044393;NM_001044392;NM_001044390;NM_002456;NM_001018017	TSS200;TSS200;TSS200;TSS200;TSS200;TSS200;TSS200
