# Supplementary material for: Genome-scale hypomethylation in the cord blood DNAs associated with early onset preeclampsia
Source: Clin Epigenetics. 2015 Mar 13;7(1):21. doi: 10.1186/s13148-015-0052-x (PMC4371797; doi:10.1186/s13148-015-0052-x)
Supplement: Additional file 6: Table S1. — Pyrosequencing primers. A list of the primer sequences used to validate important CpG sites. [file 13148_2015_52_MOESM6_ESM.xlsx]

## Sheet: Sheet1
cg06111286	Forward	biotinylated	TTTTGGGGGAATTTTAAGAAGTTTT
	Reverse		CCCACCCAAAAATCATTTCCT
	Sequencing		ATTTTAATATCTATATTCCCTCC
cg06652329	Forward		TTGAGTAAGGATTTTTTTGGGTATGGT
	Reverse	biotinylated	CATCCCCCATATTCCTTTAATACTAA
	Sequencing		TTTAAAAGAATGTGTGTTAG
cg08198483	Forward		GGGAGGTTAGGTAGTAGGAT
	Reverse	biotinylated	CAAACCCTCACCTCCTCTA
	Sequencing		AGGATGGTAGGTAGA
cg08537847	Forward		GTTATAGATGGGGTTGGATGTAG
	Reverse	biotinylated	ATTTCCAAAAATCCCCATCTTAAC
	Sequencing		GGTTTTGGAGTTGAAGGTTAT
cg11671363	Forward		GTGTGGTATTTTATTTTGGTTGTTATAGA
	Reverse	biotinylated	TCCAAAAATCCCCATCTTAACATCT
	Sequencing		ATTTTAGTTGGTTTTTAGGGATA
cg26076905	Forward		GATAAGTTGTTGAAAAGGAAGTTAGTGAGA
	Reverse	biotinylated	ACTATCCATCTATCCTCCATCAA
	Sequencing		GGAAGTGGAGTTTTGTT
cg26478401	Forward		GTGAATGTTTAATATAGTTGGGGTTATG
	Reverse	biotinylated	ACTAAACTATCCATATTATAACTACAACA
	Sequencing		GGGTTTTTTTTTTTTAGAGTTTTA
